# Supplementary material for: Applying EDTA in Chelating Excess Metal Ions to Improve Downstream DNA Recovery from Mine Tailings for Long-Read Amplicon Sequencing of Acidophilic Fungi Communities
Source: J Fungi (Basel). 2022 Apr 20;8(5):419. doi: 10.3390/jof8050419 (PMC9143545; doi:10.3390/jof8050419)
Supplement: Supplementary file 1 [file jof-08-00419-s001.zip]

Archive with 1 entries (1 files):
- jof-1640579-supplementary.pdf
